# Supplementary material for: Factors Affecting the Usage of Wearable Device Technology for Healthcare among Indian Adults: A Cross-Sectional Study
Source: J Clin Med. 2022 Nov 28;11(23):7019. doi: 10.3390/jcm11237019 (PMC9740494; doi:10.3390/jcm11237019)
Supplement: Supplementary file 1 [file jcm-11-07019-s001.zip]

Archive with 1 entries (1 files):
- jcm-2013735-supplementary.pdf
